# Supplementary material for: Neoadjuvant Regimens and Their Impact on Adjuvant T-DM1 Outcomes in HER2-Positive Early Breast Cancer
Source: Medicina (Kaunas). 2025 Nov 1;61(11):1966. doi: 10.3390/medicina61111966 (PMC12654407; doi:10.3390/medicina61111966)
Supplement: Supplementary file 1 [file medicina-61-01966-s001.zip]

Archive with 1 entries (1 files):
- medicina-3920818-supplementary.pdf
